# Supplementary material for: Endometrial receptivity in women of advanced age: an underrated factor in infertility
Source: Hum Reprod Update. 2023 Jul 19;29(6):773–93. doi: 10.1093/humupd/dmad019 (PMC10628506; doi:10.1093/humupd/dmad019)
Supplement: dmad019_Supplementary_Data [file dmad019_supplementary_data.zip]

Archive with 4 entries (3 files):
- dmad019_Supplementary_Data/
- dmad019_Supplementary_Data/Supplementary_table_S1 final.docx
- dmad019_Supplementary_Data/Supplementary_table_S2 final.docx
- dmad019_Supplementary_Data/Supplementary_table_S3 final.docx
